# Supplementary material for: Efficacy and safety of tranexamic acid on blood loss and seizures in patients undergoing meningioma resection: A systematic review and meta-analysis
Source: PLoS One. 2024 Sep 4;19(9):e0308070. doi: 10.1371/journal.pone.0308070 (PMC11373793; doi:10.1371/journal.pone.0308070)
Supplement: S1 File — (ZIP) [file pone.0308070.s004.zip]

Archive with 4 entries (4 files):
- 2017_JCN_Hooda_TXA_meningioma_RCT.pdf
- 2021_SNI_Ravi.pdf
- 2021_SNI_Rebai.pdf
- 2023-JCA-TXA-Cofirst, TXA.pdf
